# Supplementary material for: Primary Human Colon Epithelial Cells (pHCoEpiCs) Do Express the Shiga Toxin (Stx) Receptor Glycosphingolipids Gb3Cer and Gb4Cer and Are Largely Refractory but Not Resistant towards Stx
Source: Int J Mol Sci. 2021 Sep 16;22(18):10002. doi: 10.3390/ijms221810002 (PMC8472147; doi:10.3390/ijms221810002)
Supplement: Supplementary file 1 [file ijms-22-10002-s001.zip]

Archive with 1 entries (1 files):
- ijms-1374316-supplementary.pdf
